# Supplementary material for: The identification, adaptive evolutionary analyses and mRNA expression levels of homeobox (hox) genes in the Chinese mitten crab Eriocheir sinensis
Source: BMC Genomics. 2023 Aug 3;24:436. doi: 10.1186/s12864-023-09489-w (PMC10401747; doi:10.1186/s12864-023-09489-w)
Supplement: Supplementary file 3 — Supplementary Material 3 [file 12864_2023_9489_MOESM3_ESM.xlsx]

## Sheet: Metadata
Supplementary File S3. The location and basic information of Hox gene in Eriocheir sinensis
Variable
Gene name	Gene name of Homeobox family members in Eriocheir sinensis
Gene location	The location of Hox genes on the chromosome of Eriocheir sinensis
Initiation site	The start site of Hox coding sequence
Termination site	The end site of Hox coding sequence
Direction	The direction of transcription of Hox
Gene length	The length of Hox coding sequence
Amino acid number	Amino acid number of Hox genes in Eriocheir sinensis
Mw	Molecular weight
pI	Theoretical isoelectric point

## Sheet: Supplementary File S3
Gene name	Gene location	Initiation site	Termination site	Direction	Gene length	Amino acid number	Mw	pI
lab	chr21	8258552	8300153	+	1074	357	37554.4	8.19
Dfd	chr21	9065643	9099840	+	874	291	32800.7	9.27
Scr	chr21	8821214	8898155	+	996	331	34970.9	9.08
ftz	chr21	8775950	8780999	+	975	324	34932.8	8.51
Ubx	chr21	11261471	11740972	+	948	315	34545.5	9.47
Antp	chr21	8559488	8599977	+	966	321	35996.8	8.2
abd-A	chr21	10800700	10953930	+	837	278	31592.1	9.51
Abd-B	chr21	13077004	13150976	+	1479	492	53120.7	8.9
